# Supplementary material for: Transylvanian Grape Pomaces as Sustainable Sources of Antioxidant Phenolics and Fatty Acids—A Study of White and Red Cultivars
Source: Antioxidants (Basel). 2025 Sep 23;14(10):1152. doi: 10.3390/antiox14101152 (PMC12562140; doi:10.3390/antiox14101152)
Supplement: Supplementary file 1 [file antioxidants-14-01152-s001.zip]

Archive with 1 entries (1 files):
- antioxidants-3814191-supplementary.pdf
